# Supplementary material for: Effects of Dietary Supplementation of a Microalgae Extract Containing Fucoxanthin Combined with Guarana on Cognitive Function and Gaming Performance
Source: Nutrients. 2023 Apr 15;15(8):1918. doi: 10.3390/nu15081918 (PMC10142384; doi:10.3390/nu15081918)
Supplement: Supplementary file 1 [file nutrients-15-01918-s001.zip]

Archive with 1 entries (1 files):
- nutrients-2329799-supplementary.xlsx
