# Supplementary material for: Effects of Dietary Supplementation of a Microalgae Extract Containing Fucoxanthin Combined with Guarana on Cognitive Function and Gaming Performance
Source: Nutrients. 2023 Apr 15;15(8):1918. doi: 10.3390/nu15081918 (PMC10142384; doi:10.3390/nu15081918)
Supplement: Supplementary file 1 [file nutrients-15-01918-s001.zip › nutrients-2329799-supplementary.xlsx]

## Sheet: Tables S1a & S1b. Demographics
	Table S1a – Participant Demographic Data									Table S1b – Videogames Played
	Variable		N	Mean			p-Value			Game		N	PL	LD	HD	Game Description		Modes Played
	Age (yrs)	Female	10	20.8	±	3.08401	0.43748			Call of Duty	Female	1	0	0	1	A first-person shooter game; various game play modes differ in focus and objectives.		Demolition	Hardpoint	Plunder
		Male	51	21.902	±	4.22968					Male	17	2	8	7			Domination	Free-for-All	Battle Royal
		Total	61	21.7213	±	4.06256					Total	18	2	8	8			Team Dath Match
	Height (cm)	Female	10	162.214	±	6.60088	<0.001			Super Smash Brothers	Female	3	1	1	1	A crossover fighting game; players fight to increase damage counters and knock opponents off the stage, instead of depleting life bars.		Versus Mode
		Male	51	175.647	±	6.54946					Male	10	6	0	4			Classic Mode
		Total	61	173.444	±	8.21121					Total	13	7	1	5			Cruel Smash
	Weight (kg)	Female	10	60.717	±	14.0125	<0.001			Overwatch	Female	2	1	1	0	A team-based first-person shooter game; 2 teams of 5 compete over different objectives.		Competetive
		Male	51	75.4006	±	11.449					Male	5	1	3	1
		Total	61	72.9934	±	12.9896					Total	7	2	4	1
	Body Mass Index	Female	10	23.243	±	4.40631	0.352968			League of Legends	Female	3	0	2	1	A player online battle arena (MOBA) game; from an isometric perspective, 2 teams of 5 defend and occupy their half of a map.		Ranked
	(kg/m2)	Male	51	24.4184	±	3.47214					Male	8	2	1	5
		Total	61	24.2257	±	3.62648					Total	11	2	3	6
	Resting Heart Rate	Female	10	85.1	±	12.3689	0.0417017			Valorant	Female	1	1	0	0	A team-based first-person tactical hero shooter; players are assigned to either attack or defend, in teams of 5.		Competetive
	(bpm)	Male	51	74.2941	±	15.4354					Male	9	4	4	1
		Total	61	76.0656	±	15.4195					Total	10	5	4	1
	Resting Systolic Blood Pressure	Female	10	120.4	±	9.85675	0.730451			Rocket League	Female	0	0	0	0	A vehicular soccer video game; players control a rocket-powered car to hit a ball, much larger than the cars, into the other team's goal area.		Modes
	(mmHg)	Male	51	121.823	±	12.2208					Male	2	1	1	0
		Total	61	121.59	±	11.8031					Total	2	1	1	0
	Resting Diastolic Blood Pressure	Female	10	76.5	±	4.94975	0.439868			Total	Female	10	3	4	3
	(mmHg)	Male	51	74.4706	±	7.92301					Male	51	16	17	18
		Total	61	74.8033	±	7.52068					Total	61	19	21	21
	Data are presented as means ± standard deviations.									Data are presented as frequencies.

## Sheet: Table S2. BCST
Table S2 – Berg-Wisconsin Card Sorting Task Test Results
			Day 0												Day 30								Mean
Variable	Group	N	Pre				15-Post-Supp				Post-Game				Pre				Post-Game				(SEM)				Effect	p-Level	ηₚ²
Correct Response	PL	19	104.632	±	5.13388		103.579	±	4.75296		102.158	±	6.21167		103.368	±	5.92744		104.474	±	4.86905	ld	103.642	±	0.730472	LD	Group	0.233	0.049
	LD	21	103.381	±	5.10369		102.619	±	5.82646		102.905	±	6.77425		100.381	±	7.49317	‡	100.429	±	7.20813	‡,pl,HD	101.943	±	0.694818	PL	Time	0.716	0.009
	HD	21	102.81	±	5.07562		103.143	±	5.96897		102.19	±	4.93578		103.524	±	5.60017		103.714	±	5.11999	LD	103.076	±	0.694818		G x T	0.494	0.031
	Time	61	103.574	±	5.07431		103.098	±	5.48849		102.426	±	5.92582		102.393	±	6.47116		102.82	±	6.02635		102.887	±	0.40813
Errors	PL	19	18.6316	±	3.77434		17.5263	±	3.74712		17.7368	±	3.52518		16.9474	±	4.1563		16.6316	±	3.59337		17.4947	±	0.928549		Group	0.617	0.017
	LD	21	17.619	±	4.20091		16.9048	±	3.52001		17.3333	±	6.00278		17.5714	±	5.73212		18.1429	±	7.55173		17.5143	±	0.883226		Time	0.494	0.012
	HD	21	18.7143	±	5.12975		17.9048	±	4.02374		20.7143	±	15.8592		17.5714	±	3.8545		18	±	4.26615		18.581	±	0.883226		G x T	0.688	0.019
	Time	61	18.3115	±	4.38003		17.4426	±	3.73061		18.623	±	10.0965		17.377	±	4.60132		17.623	±	5.42268		17.8633	±	0.5188
Perseverative Errors (PEBL)	PL	19	12.1053	±	2.97946		11.8947	±	2.25819		11.7368	±	2.28138		11.6316	±	2.26594		11.2105	±	2.09706		11.7158	±	0.488791		Group	0.779	0.009
	LD	21	12.2381	±	2.98169		11.4286	±	2.42015		11.5714	±	1.96396		12.3333	±	3.78594		12.8095	±	5.88744		12.0762	±	0.464933		Time	0.286	0.021
	HD	21	13.2857	±	3.70328		11.6667	±	2.86938	†	12.0476	±	2.06098	‡	11.5238	±	2.67617	†	12.3333	±	2.8519		12.1714	±	0.464933		G x T	0.471	0.032
	Time	61	12.5574	±	3.23792		11.6557	±	2.50257	‡	11.7869	±	2.07457	‡	11.8361	±	2.9731	‡	12.1475	±	4.00348		11.9878	±	0.273098
Perseverative Errors (PAR rules)	PL	19	8.94737	±	2.95285		8.31579	±	2.3817		7.89474	±	1.76052		7.89474	±	2.62244		7.31579	±	1.66842	‡,ld	8.07368	±	0.320651		Group	0.705	0.012
	LD	21	7.95238	±	1.77415	HD	7.57143	±	1.39898		8.33333	±	1.7127		8.42857	±	2.15804		9.33333	±	4.10284	‡,pl	8.32381	±	0.305		Time	0.213	0.025
	HD	21	9.42857	±	3.04256	LD	7.71429	±	2.26148	†	8.19048	±	2.4004	‡	8.19048	±	1.99045	‡	8.66667	±	2.55604		8.4381	±	0.305		G x T	0.088	0.058
	Time	61	8.77049	±	2.67328		7.85246	±	2.0399	†	8.14754	±	1.96499		8.18033	±	2.2324		8.47541	±	3.0529		8.27853	±	0.179155
Data are expressed as means ± standard deviations for the placebo (PL), low-dose (LD), and high-dose (HD) groups. Data were analyzed using a multivariate and univariate General Linear Model with repeated measures. P-levels, with partial ETA squared (ηₚ²), are listed for between-subject group (G) and univariate within-subject (Greenhouse-Geisser) time (T), and group x time (G x T) effects. Multiva…

## Sheet: Table S3. Go-No-Go
Table S3 – Go/No-Go Task Test Results
				Day 0												Day 30								Mean
Variable		Group	N	Pre				15-Post-Supp				Post-Game				Pre				Post-Game				(SEM)				Effect	p-Value	ηₚ²
Go Tasks	Mean Accuracy	PL	19	0.924789	±	0.0343407		0.919789	±	0.0370953		0.907684	±	0.032539	LD	0.918947	±	0.0315937		0.913474	±	0.0325122	LD	0.916937	±	0.00719396		Group	0.110135	0.0732493
		LD	21	0.91719	±	0.0492804		0.930762	±	0.0283106	hd	0.93019	±	0.0304099	hd,PL	0.937	±	0.0299717	†	0.934667	±	0.0366147	PL,HD	0.929962	±	0.00684282	hd	Time	0.123447	0.0329399
		HD	21	0.903476	±	0.0592652		0.90781	±	0.04098	ld	0.902429	±	0.0471302	ld	0.920762	±	0.0430452	†	0.912905	±	0.0400498	LD	0.909476	±	0.00684282	ld	G x T	0.268333	0.0424783
		Time	61	0.914836	±	0.0491179		0.919443	±	0.0364968		0.913623	±	0.0389539		0.925787	±	0.0358353	†	0.920574	±	0.0374795		0.918792	±	0.00401942
	Reaction Time (Milliseconds)	PL	19	382.165	±	35.416		381.439	±	31.7863		365.637	±	32.6528	†	373.488	±	25.6061		368.26	±	21.6734		374.198	±	6.92124		Group	0.908853	0.00329017
	Round 1: Condition P	LD	21	377.16	±	21.7833		369.997	±	28.8157		369.707	±	23.5944		381.622	±	31.6783		381.453	±	42.9049		375.988	±	6.58342		Time	0.215368	0.0251902
		HD	21	377.656	±	33.9526		373.501	±	43.7362		379.506	±	55.7209		384.495	±	44.5945		376.602	±	39.2784		378.352	±	6.58342		G x T	0.136993	0.0534279
		Time	61	378.89	±	30.3924		374.767	±	35.2155		371.813	±	39.6826	‡	380.077	±	34.8641		375.674	±	36.0305		376.179	±	3.86705
	Reaction Time (Milliseconds)	PL	19	386.314	±	39.9632		385.742	±	45.0227		381.566	±	45.3023		377.409	±	28.755		381.415	±	34.2656		382.489	±	8.9039		Group	0.769699	0.00898547
	Round 2: Condition R	LD	21	386.068	±	26.2823		385.121	±	24.9428		383.961	±	36.9183		392.442	±	33.962		396.822	±	61.4677		388.883	±	8.4693		Time	0.371455	0.0178639
		HD	21	397.969	±	77.7489		372.073	±	46.4649	†	376.957	±	57.9949	†	383.567	±	56.3382		372.248	±	46.192	†	380.563	±	8.4693		G x T	0.18674	0.0483404
		Time	61	390.242	±	52.4997		380.822	±	39.6999	‡	380.804	±	46.9041		384.704	±	41.5787		383.564	±	49.3021		383.978	±	4.9748
	Mean: Go Tasks	PL	19	370.12	±	44.0382		358.962	±	23.9571		356.938	±	37.6103	†	357.057	±	21.908		353.484	±	27.0024	†,LD	359.312	±	7.13963		Group	0.760415	0.00940005
	Reaction Time (Milliseconds)	LD	21	363.223	±	22.6323		361.426	±	30.5172		363.993	±	30.408		370.888	±	35.6993		371.836	±	35.6884	PL,HD	366.273	±	6.79114		Time	0.31355	0.0201615
		HD	21	368.272	±	52.8498		360.567	±	50.6696		361.955	±	52.1669		361.495	±	31.0387		353.047	±	34.0579	†,LD	361.067	±	6.79114		G x T	0.249882	0.0436891
		Time	61	367.109	±	41.1365		360.363	±	36.5985	‡	361.094	±	40.6002	‡	363.346	±	30.3902		359.651	±	33.3049	‡	362.218	±	3.98906
No-Go Tasks	Reaction Time (Milliseconds)	PL	19	338.925	±	24.4821		346.665	±	39.5565		333.124	±	18.0287		340.912	±	27.2124		334.724	±	26.5082		338.87	±	5.06435		Group	0.597558	0.0175986
	Round 1: Condition R	LD	21	343.303	±	25.234		339.099	±	28.8118		343.18	±	29.9684		352.672	±	36.1343		349.297	±	41.8621		345.51	±	4.81716		Time	0.549074	0.0126655
		HD	21	338.97	±	29.4345		336.7	±	29.9754		345.226	±	40.7664		345.166	±	27.6063		334.734	±	27.6786		340.159	±	4.81716		G x T	0.422109	0.0338285
		Time	61	340.448	±	26.1765		340.63	±	32.6097		340.752	±	31.2784		346.425	±	30.582		339.744	±	33.1516		341.513	±	2.82956
	Reaction Time (Milliseconds)	PL	19	358.075	±	61.5879		336.484	±	24.6075	‡	348.239	±	44.489		340.626	±	27.478		338.707	±	35.9537	LD	344.426	±	7.891		Group	0.387641	0.0321503
	Round 2: Condition P	LD	21	349.286	±	26.6309		352.855	±	37.6686		356.605	±	45.8004		360.154	±	48.6105	HD	362.22	±	41.0295	hd,PL	356.224	±	7.50584		Time	0.318341	0.0199936
		HD	21	358.887	±	89.6873		341.604	±	54.9523		344.404	±	52.4827		338.494	±	33.3191	LD	329.491	±	35.142	†,ld	342.576	±	7.50584		G x T	0.318269	0.0390503
		Time	61	355.329	±	63.8372		343.883	±	41.3346	‡	349.799	±	47.3109		346.615	±	38.5074		343.629	±	39.4866		347.742	±	4.40887
	Mean: No-Go Tasks	PL	19	362.62	±	29.4442		366.204	±	36.2985		357.346	±	28.8978		359.161	±	24.1142		358.07	±	24.0188		360.68	±	6.36257		Group	0.700658	0.0121918
	Reaction Time (Milliseconds)	LD	21	363.864	±	20.6422		362.111	±	23.0436		362.862	±	27.6461		372.254	±	29.9259		373.06	±	47.3952	HD	366.83	±	6.05201		Time	0.569328	0.0117742
		HD	21	368.47	±	48.703		354.386	±	31.4028	†	361.092	±	46.385		364.367	±	39.7685		353.491	±	30.3521	‡,LD	360.361	±	6.05201		G x T	0.188642	0.047973
		Time	61	365.062	±	34.63		360.726	±	30.4176		360.534	±	35.0387		365.46	±	32.0825		361.654	±	36.0811		362.624	±	3.5549
Data are expressed as means ± standard deviations or the placebo (PL), low-dose (LD), and high-dose (HD) groups. Data were analyzed using a multivariate and univariate General Linear Model with repeated measures. P-levels, with partial ETA squared (ηₚ²), are listed for between-subject group (G) and univariate within-subject (Greenhouse-Geisser) time (T), and group x time (G x T) effects. Multivar…

## Sheet: Table S4. Sternberg
Table S4 – Sternberg Task Test Reaction Time Data
							Day 0								Day 30								Mean
Variable	Group	N	Pre				15-Post-Supp				Post-Game				Pre				Post-Game				(SEM)				Effect	p-Level	Eta2
Letter Length 2: Absent Reaction Time (Milliseconds)	PL	19	633.263	±	127.706		564.421	±	107.33	†	550.105	±	76.7448	†	604.368	±	161.21		615.474	±	266.384		593.526	±	25.7131		Group	0.982189	0.00061952
	LD	21	643.143	±	114.349		592.143	±	124.834	†	552.857	±	118.075	†	619.048	±	150.835		549.952	±	119.477	†	591.429	±	24.458		Time	1.06418e-05	0.140005
	HD	21	638.19	±	114.169		566.571	±	100.352	†	564.143	±	96.2503	†	649.333	±	183.393		571.095	±	106.997	‡	597.867	±	24.458		G x T	0.31208	0.0395582
	Time	61	638.361	±	116.672		574.705	±	110.32	†	555.885	±	97.6723	†	624.902	±	164.151		577.639	±	174.926	†	594.274	±	14.3665
Letter Length 4: Absent Reaction Time (Milliseconds)	PL	19	789.105	±	236.269		802.053	±	328.942		740.947	±	185.268	‡	764.842	±	272.789		722.789	±	214.961	†	763.947	±	41.3888		Group	0.665175	0.0139604
	LD	21	725.81	±	153.465		715.333	±	166.558		663.095	±	129.835	†	746.571	±	187.594		721.476	±	201.816		714.457	±	39.3686		Time	0.0170652	0.0580829
	HD	21	761.81	±	144.383		742.048	±	162.904		705.333	±	131.861	†	801.429	±	322.876		743.762	±	124.74		750.876	±	39.3686		G x T	0.524686	0.0286194
	Time	61	757.918	±	179.5		751.541	±	227.711		701.885	±	150.752	†	771.148	±	263.342		729.557	±	180.924	‡	743.094	±	23.1248
Letter Length 6: Absent Reaction Time (Milliseconds)	PL	19	974.579	±	300.616		928.789	±	290.353		998.895	±	297.097		991.211	±	335.983		910.105	±	302.902		960.716	±	50.8786		Group	0.937747	0.00221392
	LD	21	951.381	±	208.735		924.429	±	218.646		917.286	±	237.121		949.095	±	233.35		938	±	259.381		936.038	±	48.3952		Time	0.463306	0.0150245
	HD	21	916.857	±	189.035		935.476	±	242.092		924.619	±	221.484		992.095	±	363.2	‡	948.238	±	194.307		943.457	±	48.3952		G x T	0.740126	0.0209203
	Time	61	946.721	±	232.619		929.59	±	246.546		945.23	±	250.814		977.016	±	310.49		932.836	±	250.583		946.737	±	28.427
Mean Absent Response Time (Milliseconds)	PL	19	540.474	±	91.5444		499.053	±	78.3904	†	511.474	±	71.3274	‡	510.684	±	82.5813		493.632	±	99.548	†	511.063	±	16.4742		Group	0.68417	0.0130026
	LD	21	548.762	±	93.0247		499.857	±	74.3016	†	476.714	±	44.4333	†	530.952	±	87.779		493.333	±	64.4122	†	509.924	±	15.6701		Time	9.87808e-07	0.170636
	HD	21	565	±	82.41		511.095	±	75.4983	†	508.095	±	78.8187	†	536.905	±	138.609		515.667	±	79.8394	†	527.352	±	15.6701		G x T	0.523552	0.0285592
	Time	61	551.77	±	88.1322		503.475	±	74.9323	†	498.344	±	67.1327	†	526.689	±	105.558	†	501.115	±	81.2018	†	516.113	±	9.20446
Letter Length 2: Present Reaction Time (Milliseconds)	PL	19	642.474	±	136.413		639.737	±	134.071		636.105	±	134.105		653.316	±	157.376		617.263	±	161.44		637.779	±	24.141		Group	0.582521	0.0184616
	LD	21	602.19	±	65.4321		627.143	±	102.673		599.238	±	71.5862		631.286	±	89.0214	‡	621.381	±	125.608		616.248	±	22.9627		Time	0.0619547	0.0410015
	HD	21	685.19	±	100.2		640.524	±	174.348	†	616.286	±	92.5852	†	670.238	±	136.824		636.476	±	91.7903	†	649.743	±	22.9627		G x T	0.264744	0.0425095
	Time	61	643.311	±	107.528		635.672	±	138.122		616.59	±	100.93	†	651.557	±	128.759		625.295	±	126.317		634.59	±	13.4881
Letter Length 4: Present Reaction Time (Milliseconds)	PL	19	786.579	±	168.204		764.316	±	198.693		825.579	±	215.994		809.368	±	206.942		792.632	±	181.927		795.695	±	34.8329		Group	0.753948	0.00969176
	LD	21	799.381	±	131.299		798.333	±	133.53		787.524	±	189.184		816.524	±	168.422		785.619	±	147.888		797.476	±	33.1327		Time	0.112475	0.0344203
	HD	21	826.667	±	165.464		831.619	±	183.507		753.238	±	107.326	†	913.381	±	365.602	‡	812.19	±	113.798		827.419	±	33.1327		G x T	0.15671	0.0523206
	Time	61	804.787	±	153.763		799.197	±	172.527		787.574	±	175.031		847.639	±	263.008		796.951	±	147.201		806.863	±	19.4619
Letter Length 6: Present Reaction Time (Milliseconds)	PL	19	798.994	±	206.587		765.088	±	231.063		763.316	±	175.774		786.807	±	243.824		749.456	±	240.065	‡	772.732	±	37.9751		Group	0.884379	0.0042279
	LD	21	773.466	±	141.067		743.951	±	159.46		711.096	±	151.474	†	771.571	±	179.46		736.476	±	187.005		747.312	±	36.1215		Time	0.0108702	0.0631559
	HD	21	772.298	±	129.366		748.032	±	146.194		731.365	±	128.413	‡	814.286	±	276.68		754.365	±	113.65		764.069	±	36.1215		G x T	0.84496	0.0149166
	Time	61	781.015	±	158.632		751.939	±	178.044	†	734.339	±	151.234	†	791.022	±	233.27		746.678	±	182.514	†	761.371	±	21.2175
Mean Present Response Time (Milliseconds)	PL	19	656.515	±	125.368		634.368	±	129.731		657.721	±	131.497		657.789	±	143.507		634.509	±	133.148		648.18	±	23.8189		Group	0.685803	0.0129215
	LD	21	650.13	±	80.4036		641.759	±	94.9912		621.152	±	91.2709	†	659.587	±	105.246		633.444	±	84.672		641.214	±	22.6563		Time	0.00100608	0.0899519
	HD	21	692.281	±	104.759		661.079	±	115.109	†	625.873	±	81.7536	†	706.841	±	182.158		654.778	±	83.4595	†	668.171	±	22.6563		G x T	0.132042	0.0545241
	Time	61	666.63	±	104.337		646.108	±	112.26	†	634.167	±	102.231	†	675.295	±	146.502		641.12	±	100.647	†	652.522	±	13.3081
Data are expressed as means ± standard deviations or the placebo (PL), low-dose (LD), and high-dose (HD) groups. Data were analyzed using a multivariate and univariate General Linear Model with repeated measures. P-levels, with partial ETA squared (ηₚ²), are listed for between-subject group (G) and univariate within-subject (Greenhouse-Geisser) time (T), and group x time (G x T) effects. Multivar…

## Sheet: Figure S1. Sternberg
	Figure S1. Sternberg task test Post-game Present Reaction Times at increasing letter lengths. Data are mean changes from baseline with 95% confidence intervals for the placebo (PL), low-dose (LD), and high-dose (HD) groups. † represents p < 0.05 from Pre values while ‡ represents p > 0.05 to p < 0.10 effect. Group differences (p < 0.05) are shown as differences from placebo (pl), low-dose (ld), a…

## Sheet: Table S5. Vigilance
Table S5 – Psychomotor Vigilance Task Test Results
			Day 0												Day 30								Mean
Variable	Group	N	Pre				15-Post-Supp				Post-Game				Pre				Post-Game				(SEM)				Effect	p-Level	ηₚ²
Reaction Time (Milliseconds) Trial #2	PL	19	2412.47	±	1098.2		2008.79	±	1259.95	ld	2584.74	±	931.028		2429.58	±	1082.76		2460	±	1030.98		2379.12	±	97.3126		Group	0.886196	0.00415742
	LD	21	2041.1	±	1263.59		2753.33	±	795.084	†,pl	2386.52	±	1134.73		2410.62	±	1094.49		2633.67	±	934.085		2445.05	±	92.5628		Time	0.947116	0.00296004
	HD	21	2580.52	±	940.057		2310.52	±	1114.72		2371.24	±	1098.52		2532.95	±	956.304		2292.71	±	1068.54		2417.59	±	92.5628		G x T	0.35043	0.0372126
	Time	61	2342.48	±	1114.35		2368.98	±	1093.23		2443	±	1049.18		2458.64	±	1029.01		2462.2	±	1005.31		2413.92	±	54.3706
Reaction Time (Milliseconds) Trial #4	PL	19	2269.21	±	1189.31		2269.89	±	1175.07		1979.21	±	1275.27		2731.47	±	766.671		2873.68	±	573.846	ld	2424.69	±	88.1554		Group	0.955648	0.00156311
	LD	21	2268.43	±	1194.82		2759.52	±	776.411		2371.9	±	1160.78		2523.62	±	1023.71		2148.19	±	1243.99	pl	2414.33	±	83.8525		Time	0.278814	0.0216402
	HD	21	1992.95	±	1194.84		2465.62	±	1003.78		2575.76	±	955.453		2322.43	±	1095.32		2589.86	±	919.402		2389.32	±	83.8525		G x T	0.178782	0.0478783
	Time	61	2173.84	±	1180.49		2505.84	±	995.868		2319.77	±	1141.03		2519.1	±	976.423		2526.21	±	993.005	‡	2409.45	±	49.2543
Reaction Time (Milliseconds) Trial #6	PL	19	2304.53	±	1121.21		2501.32	±	1012.29		2358.42	±	1121.38		2867.79	±	601.236	‡,ld	2629.05	±	897.423		2532.22	±	78.755		Group	0.549421	0.0204396
	LD	21	2749.1	±	808.566	hd	2378.57	±	1149.25		2132.71	±	1265.07		2354.29	±	1082.66	pl,hd	2449.52	±	1028.67		2412.84	±	74.911		Time	0.138493	0.0299666
	HD	21	2026.86	±	1278.84	ld	2526.24	±	1014.35		2258.57	±	1210.25		3005.29	±	0.956183	†,ld	2502.1	±	1063.49		2463.81	±	74.911		G x T	0.326571	0.0384721
	Time	61	2361.98	±	1110.41		2467.64	±	1046.42		2246.34	±	1186.38		2738.34	±	762.255	†	2523.54	±	988.4		2469.62	±	44.0021
Reaction Time (Milliseconds) Trial #8	PL	19	2739.68	±	795.986		2717.95	±	861.238		2062.68	±	1268.83	†,HD	2410.79	±	1037.53		2116.05	±	1202.04	‡	2409.43	±	76.266		Group	0.624845	0.0160848
	LD	21	2752.05	±	801.734		2291.57	±	1161.21		2397.05	±	1115.28		2639.9	±	917.341		2398.19	±	1115.45		2495.75	±	72.5434		Time	0.27479	0.0218074
	HD	21	2645.24	±	903.879		2204.05	±	1166.29		2672.1	±	840.919	PL	2554.95	±	969.93		2432.57	±	1053.15		2501.78	±	72.5434		G x T	0.551163	0.0285999
	Time	61	2711.43	±	824.035		2394.25	±	1083.94		2387.59	±	1093.2	‡	2539.3	±	962.233		2322.15	±	1112.5	†	2468.99	±	42.6114
Reaction Time (Milliseconds) Trial #10	PL	19	2004.63	±	1253.19		2579	±	943.71		2442.79	±	1057.02		2143.84	±	1219.07		2307.53	±	1144.21	HD	2295.56	±	91.1739	HD	Group	0.108628	0.0736895
	LD	21	2252	±	1220.81		2518.38	±	1029.42		2255.24	±	1215.61		2280.43	±	1177.57		2294.52	±	1159.89	hd	2320.11	±	86.7237	HD	Time	0.642238	0.0104679
	HD	21	2380.81	±	1145.7		2267.43	±	1197.55		2531.05	±	1008.73		2593.52	±	890.111		2914.9	±	413.328	ld,PL	2537.54	±	86.7237	PL,LD	G x T	0.690822	0.0232118
	Time	61	2219.3	±	1195.65		2450.87	±	1056.89		2408.61	±	1086.64		2345.67	±	1099.12		2512.15	±	992.356		2384.41	±	50.9408
Reaction Time (Milliseconds) Trial #12	PL	19	3005.32	±	1.00292	ld,hd	2157.42	±	1189.55	†	2520.89	±	937.323		2585.32	±	930.233		2855.05	±	612.104		2624.8	±	80.5493	hd	Group	0.00732652	0.155935
	LD	21	2281.38	±	1176.2	pl	2402.05	±	1106.44		2666.14	±	854.419	HD	2759.76	±	776.87		2516.95	±	1031.72		2525.26	±	76.6176	hd	Time	0.555116	0.0124935
	HD	21	2140.29	±	1255.98	pl	2385.57	±	1136.43		2078	±	1222.69	LD	2257	±	1212.65		2512.33	±	1041.71		2274.64	±	76.6176	pl,ld	G x T	0.319844	0.0388459
	Time	61	2458.3	±	1062.11		2320.18	±	1129.29		2418.43	±	1034.7		2532.34	±	998.235		2620.67	±	924.232		2474.9	±	45.0046
Reaction Time (Milliseconds) Trial #14	PL	19	2475.32	±	1055.73		2527.11	±	966.312		2335.68	±	1151.72		2331.53	±	1161.8		2628.79	±	904.951	HD	2459.68	±	99.34		Group	0.76466	0.00920986
	LD	21	2279	±	1176.75		2541.1	±	982.377		2499.52	±	1068.07		2035.71	±	1268.9		2652.76	±	889.2	hd	2401.62	±	94.4912		Time	0.509075	0.0137655
	HD	21	2347.24	±	1123.52		2635.71	±	929.565		2526.86	±	1015.17		2294.62	±	1152.84		1991.62	±	1212.21	ld,PL	2359.21	±	94.4912		G x T	0.630436	0.0253248
	Time	61	2363.64	±	1106.01		2569.31	±	944.581		2457.9	±	1062.41		2216.98	±	1184.24		2417.69	±	1046.92		2406.84	±	55.5034
Reaction Time (Milliseconds) Trial #16	PL	19	2495.68	±	1020.3		2355.47	±	1128.08		2331.63	±	1159.26		2340.37	±	1147.47		2609.53	±	939.776		2426.54	±	96.3224		Group	0.641562	0.0151886
	LD	21	2511.76	±	1043.27		2578.48	±	952.069		2631.43	±	938.804		2509	±	1049.56		2285.95	±	1171.38		2503.32	±	91.6209		Time	0.89462	0.0044006
	HD	21	2382	±	1148.65		2126.05	±	1277.97		2660.19	±	872.882		2464.1	±	1008.43		2278.24	±	1180.81		2382.11	±	91.6209		G x T	0.86767	0.0158558
	Time	61	2462.08	±	1057.53		2353.26	±	1124.34		2547.95	±	986.2		2441.02	±	1051.75		2384.08	±	1100.22		2437.32	±	53.8174
Reaction Time (Milliseconds) Trial #18	PL	19	2602.63	±	956.75		2463.79	±	1078		2078.84	±	1250.03		2760.63	±	737.644		2242.95	±	1173.48	HD	2429.77	±	93.3367		Group	0.755558	0.00961892
	LD	21	2539.48	±	986.709		2626.95	±	949.511		2530.62	±	1004.29		2261.1	±	1206.91		2670.43	±	853.398		2525.71	±	88.781		Time	0.470779	0.0148281
	HD	21	2505.05	±	1009.74		2409.29	±	1093.78		2146.81	±	1246.35		2522.95	±	1020.17		2765.9	±	756.553	PL	2470	±	88.781		G x T	0.504981	0.0302472
	Time	61	2547.3	±	969.855		2501.2	±	1028.04		2257.77	±	1167.59		2506.84	±	1018.49		2570.15	±	947.368		2475.16	±	52.1492
Reaction Time (Milliseconds) Trial #20	PL	19	2200.58	±	1220.24		2719.26	±	857.403		2395.58	±	1061.96		2489.68	±	1028.64		2206.95	±	1209.6		2402.41	±	83.9456		Group	0.571774	0.0190916
	LD	21	2272.86	±	1188.52		2632.05	±	936.699		2162.62	±	1223.1		2264.9	±	1200.09		2539.38	±	990.982		2374.36	±	79.8482		Time	0.40854	0.0168387
	HD	21	2378.38	±	1149.01		2635.38	±	929.388		2631.76	±	937.901		2536.62	±	991.646		2266.33	±	1198.02		2489.7	±	79.8482		G x T	0.911232	0.0135687
	Time	61	2286.67	±	1167.47		2660.36	±	895.84	‡	2396.69	±	1081.07		2428.46	±	1067.68		2341.84	±	1125.22		2422.16	±	46.9022
Mean Reaction Time (Milliseconds)	PL	19	2398.94	±	150.888		2472.26	±	123.176	‡	2460.18	±	99.903		2443.11	±	137.212		2416.09	±	175.146		2438.12	±	18.5094		Group	0.860523	0.00516643
	LD	21	2429.69	±	148.069		2454.3	±	120.763		2422.69	±	171.653		2452.47	±	139.876		2450.04	±	110.994		2441.84	±	17.6059		Time	0.128175	0.0307181
	HD	21	2403.43	±	139.794		2482.8	±	74.5422	†	2406.09	±	179.193		2370.66	±	199.594		2479.85	±	144.09	‡	2428.56	±	17.6059		G x T	0.338272	0.0378435
	Time	61	2411.07	±	144.364		2469.7	±	106.819	†	2428.65	±	154.999		2421.39	±	163.821		2449.73	±	144.589		2436.17	±	10.3416
Data are expressed as means ± standard deviations or the placebo (PL), low-dose (LD), and high-dose (HD) groups. Data were analyzed using a multivariate and univariate General Linear Model with repeated measures. P-levels, with partial ETA squared (ηₚ²), are listed for between-subject group (G) and univariate within-subject (Greenhouse-Geisser) time (T), and group x time (G x T) effects. Multivar…

## Sheet: Table S6. Light Reaction Test
Table S6 – Light Reaction Test Results
			Day 0												Day 30								Mean
Variable	Group	N	Pre				15-Post-Supp				Post-Game				Pre				Post-Game				(SEM)				Effect	p-Level	ηₚ²
Score x 68cm/second	PL	19	1.54402	±	0.40854		1.6364	±	0.448837		1.64922	±	0.412558		1.6217	±	0.526062		1.57705	±	0.440008		1.60568	±	0.0817197		Group	0.50796	0.0230863
	LD	21	1.69019	±	0.582704		1.79339	±	0.352281	HD	1.75289	±	0.378619		1.58087	±	0.308444		1.65784	±	0.462643		1.69503	±	0.0777309		Time	0.191889	0.0260474
	HD	21	1.53256	±	0.507463		1.54047	±	0.492487	LD	1.63039	±	0.41809		1.49651	±	0.278192		1.64933	±	0.480602		1.56985	±	0.0777309		G x T	0.565496	0.0280185
	Time	61	1.59039	±	0.504411		1.65742	±	0.440509		1.67843	±	0.400163	‡	1.56455	±	0.378523		1.62974	±	0.455753		1.62352	±	0.0456585
Targets Correct (%)	PL	19	84.3421	±	2.89781		83.9803	±	3.43093		83.0921	±	5.04095		83.5526	±	2.51775		83.75	±	3.56		83.7434	±	0.427844		Group	0.747719	0.00997503
	LD	21	83.1548	±	5.28292	HD	82.7976	±	3.77398		84.8214	±	2.9918		81.994	±	3.35188		83.9286	±	5.42399		83.3393	±	0.406961		Time	0.113575	0.0319333
	HD	21	85.3571	±	3.35743	LD	84.375	±	3.13124		84.3452	±	3.80417		82.1726	±	4.32841	†	82.2619	±	4.17618	†	83.7024	±	0.406961		G x T	0.20709	0.0456704
	Time	61	84.2828	±	4.05341		83.709	±	3.46649		84.1189	±	3.99442		82.541	±	3.51683	†	83.2992	±	4.47233		83.595	±	0.239045
Start Speed x 68cm/second	PL	19	0.921053	±	0.334956		1.00008	±	0.332903	†	1.05995	±	0.327202	†	1.11816	±	0.297412	†	1.12516	±	0.290627	†	1.04488	±	0.0645402		Group	0.904899	0.00343999
	LD	21	0.905333	±	0.263653		0.992667	±	0.286182	†	1.063	±	0.267811	†	1.13633	±	0.255546	†	1.166	±	0.222349	†	1.05267	±	0.06139		Time	2.75066e-16	0.402855
	HD	21	0.944333	±	0.321146		0.981833	±	0.321824		1.011	±	0.32446	†	1.06533	±	0.311931	†	1.076	±	0.264727	†	1.0157	±	0.06139		G x T	0.230458	0.0459003
	Time	61	0.923656	±	0.302452		0.991246	±	0.308427	†	1.04415	±	0.302829	†	1.10623	±	0.285807	†	1.1223	±	0.25807	†	1.03775	±	0.03606
Average Response Time	PL	19	6.66311	±	0.763266		6.15651	±	1.08075	†,ld	6.03319	±	1.24896	†	6.38726	±	1.39875		6.20263	±	1.46147		6.28854	±	0.217704	LD	Group	0.210448	0.0523234
(seconds)	LD	21	7.06409	±	1.14153		6.89124	±	1.20729	pl	6.55212	±	0.983762	†	6.81003	±	0.979227		6.76166	±	1.33909		6.81583	±	0.207078	PL	Time	0.000945623	0.105316
	HD	21	6.87712	±	1.01439		6.57935	±	0.899827	†	6.30721	±	0.821234	†	6.86083	±	0.910075		6.64983	±	1.07215		6.65487	±	0.207078		G x T	0.805521	0.0147772
	Time	61	6.87483	±	0.989377		6.55502	±	1.09372	†	6.30617	±	1.02963	†	6.69584	±	1.10766		6.54904	±	1.29577	†	6.58641	±	0.121636
Data are expressed as means ± standard deviations for the placebo (PL), guarana + low-dose Phaeosol (LD), and guarana + high-dose Phaeosol (HD) groups. Data were analyzed using a multivariate and univariate General Linear Model with repeated measures. P-levels, with partial ETA squared (ηₚ²), are listed for between-subject group (G) and univariate within-subject (Greenhouse-Geisser) time (T), and…

## Sheet: Table S7. Gaming Performance
Table S7 – Gaming Performance
											Mean
Variable	Group	N	Day 0				Day 30				(SEM)				Effect	p-Level	ηₚ²
Game Performance	PL	18	0.310794	±	0.23686		0.319889	±	0.256364		0.315	±	0.052		Group	0.503	0.025
Z Score	LD	19	0.303832	±	0.19602		0.261026	±	0.126186		0.282	±	0.05		Time	0.536	0.007
	HD	20	0.36474	±	0.261139		0.364575	±	0.267365		0.365	±	0.049		G x T	0.468	0.028
	Time	57	0.327402	±	0.230854		0.315947	±	0.226265		0.321	±	0.029
Data are expressed as means ± standard deviations or the placebo (PL), low-dose (LD), and high-dose (HD) groups. Data were analyzed using a multivariate and univariate General Linear Model with repeated measures. P-levels, with partial ETA squared (ηₚ²), are listed for between-subject group (G) and univariate within-subject (Greenhouse-Geisser) time (T), and group x time (G x T) effects. Multivar…

## Sheet: Tables S8a & S8b. POMS
Table S8a – Profile of Mood States Results																															Table S8b – Profile of Mood States Item Analysis Results
			Day 0												Day 30								Mean											Day 0												Day 30
Variable	Group	N	Pre				15-Post-Supp				Post-Game				Pre				Post-Game				(SEM)				Effect	p-Level	ηₚ²		Variable	Group	N	Pre				15-Post-Supp				Post-Game				Pre
Tension	PL	19	12.4211	±	7.99525	LD	11	±	8.7496	‡,ld	10.8947	±	8.5303	LD	10.4737	±	6.89096		10.1053	±	7.83081		10.9789	±	1.31334	LD	Group	0.208066	0.0526953		Question 1 / Friendly	PL	19	2.78947	±	0.630604		2.63158	±	0.830698		2.36842	±	0.760886	†	2.31579	±	1.00292	†
	LD	21	8.52381	±	5.37233	PL	6.33333	±	4.40833	†,pl	7.19048	±	5.24994	PL	8.42857	±	5.13392		8.14286	±	4.57478		7.72381	±	1.24923	PL	Time	0.0492364	0.0470549			LD	21	2.80952	±	0.679636		2.71429	±	0.845154		2.66667	±	0.912871		2.66667	±	0.912871
	HD	21	11	±	6.90652		8.66667	±	6.26365	†	8.2381	±	5.68247	†	10	±	8.30662		8.71429	±	6.33358		9.32381	±	1.24923		G x T	0.647006	0.0224681			HD	21	2.61905	±	0.804748		2.66667	±	0.795822		2.61905	±	0.86465		2.57143	±	0.810643
	Time	61	10.5902	±	6.87841		8.59016	±	6.79308	†	8.70492	±	6.64666	†	9.60656	±	6.84173		8.95082	±	6.27807	‡	9.34219	±	0.733789							Time	61	2.7377	±	0.704785		2.67213	±	0.810788		2.55738	±	0.847046	‡	2.52459	±	0.905659	†
Depression	PL	19	12.9474	±	10.6065		9.57895	±	11.33	†	9.36842	±	11.936	†	12.7895	±	12.3089		9.05263	±	11.5829	†	10.7474	±	2.48841		Group	0.356858	0.0349078		Question 2 / Tense	PL	19	2.05263	±	1.22355	LD	1.52632	±	1.30675	†,ld,HD	1.26316	±	1.14708	†	1.36842	±	1.21154	†
	LD	21	7.2381	±	10.3774		5.57143	±	10.6187	‡	4.61905	±	10.6699	†	7.61905	±	11.0067		5.7619	±	10.6813		6.1619	±	2.36695		Time	6.32889e-05	0.134526			LD	21	1.47619	±	1.03049	PL	0.857143	±	0.910259	†,pl	0.809524	±	0.980767	†	1.14286	±	0.963624
	HD	21	11.6667	±	11.7061		9.61905	±	11.8046	†	9.33333	±	12.3989	†	10.7619	±	11.269		8.52381	±	11.6431	†	9.98095	±	2.36695		G x T	0.705609	0.0199051			HD	21	1.71429	±	1.00712		0.952381	±	0.920662	†,PL	0.952381	±	0.86465	†	1.52381	±	1.12335
	Time	61	10.541	±	11.019		8.21311	±	11.237	†	7.72131	±	11.7077	†	10.3115	±	11.5203		7.7377	±	11.207	†	8.96341	±	1.39033							Time	61	1.7377	±	1.09395		1.09836	±	1.07556	†	1	±	1	†	1.34426	±	1.0937	†
Anger	PL	19	8.10526	±	8.6081		6.73684	±	9.33239	‡	7.47368	±	9.66304		9.21053	±	9.56602		8.47368	±	8.31577		8	±	1.83854		Group	0.486324	0.0245515		Question 3 / Angry	PL	19	0.631579	±	0.760886		0.578947	±	0.961237		0.631579	±	0.955134		0.736842	±	0.991189
	LD	21	5.7619	±	7.21737		4.2381	±	6.88407	‡	4.33333	±	6.87265		6.33333	±	6.65833		5.85714	±	7.59135		5.30476	±	1.7488		Time	0.118573	0.034608			LD	21	0.571429	±	0.92582		0.380952	±	0.920662		0.380952	±	0.804748		0.47619	±	0.813575
	HD	21	8.57143	±	10.2008		7.47619	±	9.71401		8.04762	±	9.84112		8.33333	±	10.4371		6.71429	±	8.66685		7.82857	±	1.7488		G x T	0.693956	0.0203127			HD	21	0.619048	±	0.973457		0.380952	±	0.804748	†	0.52381	±	1.03049		0.47619	±	0.872872
	Time	61	7.45902	±	8.70933		6.13115	±	8.68231	†	6.59016	±	8.87764		7.91803	±	8.94482		6.96721	±	8.13422		7.04444	±	1.02723							Time	61	0.606557	±	0.880884		0.442623	±	0.885524	†	0.508197	±	0.924174		0.557377	±	0.885524
Fatigue	PL	19	9.68421	±	5.5081		7.84211	±	5.77603	†	9.63158	±	5.96481		10.4211	±	5.31576		8.73684	±	6.11775		9.26316	±	1.16204		Group	0.683725	0.0130247		Question 4 / Worn out	PL	19	2.26316	±	0.991189		1.52632	±	1.17229	†	1.73684	±	1.09758	†	1.94737	±	1.12909
	LD	21	8.42857	±	4.80179		7.33333	±	4.38558		7.19048	±	5.88744		9.38095	±	6.32041		8.33333	±	6.23966		8.13333	±	1.10532		Time	0.0524074	0.0430794			LD	21	1.80952	±	0.872872		1.42857	±	0.810643	‡	1.42857	±	1.16496	‡	1.80952	±	0.980767
	HD	21	8.95238	±	5.85215		7.85714	±	6.19101		7.71429	±	6.42762		7.95238	±	6.2408		7.33333	±	5.69503		7.9619	±	1.10532		G x T	0.531596	0.028579			HD	21	2	±	1.22474		1.47619	±	1.12335	†	1.61905	±	1.16087	‡	1.66667	±	1.19722
	Time	61	9	±	5.33542		7.67213	±	5.40901	†	8.13115	±	6.08954	‡	9.21311	±	5.98363		8.11475	±	5.94726		8.4528	±	0.649258							Time	61	2.01639	±	1.0407		1.47541	±	1.02643	†	1.59016	±	1.13103	†	1.80328	±	1.0927
Confusion	PL	19	8.42105	±	4.38832		7.63158	±	4.77506		7.42105	±	4.25984		8.57895	±	4.45116		7.10526	±	4.56916		7.83158	±	0.876889		Group	0.486023	0.0245724		Question 5 / Unhappy	PL	19	1.21053	±	0.854982		0.684211	±	0.82007	†	0.947368	±	0.97032	LD	1.26316	±	0.991189	LD
	LD	21	6.47619	±	3.68265		5.33333	±	3.24551	†	5.90476	±	3.67294		8.2381	±	4.24152	‡	6.71429	±	3.95149		6.53333	±	0.834088		Time	0.00751141	0.0717815			LD	21	0.809524	±	0.928388		0.52381	±	0.928388	‡	0.428571	±	0.92582	†,PL	0.714286	±	1.00712	PL
	HD	21	8.14286	±	4.69346		7.28571	±	5.10042		7.14286	±	4.71472		8.42857	±	5.2969		7.61905	±	5.21034		7.72381	±	0.834088		G x T	0.60623	0.0244613			HD	21	1.28571	±	1.18924		0.904762	±	1.04426	†	0.809524	±	0.928388	†	1	±	1.09545
	Time	61	7.65574	±	4.28908		6.72131	±	4.48007	†	6.80328	±	4.21829	†	8.40984	±	4.61655		7.14754	±	4.54546		7.36291	±	0.489936							Time	61	1.09836	±	1.01168		0.704918	±	0.937092	†	0.721311	±	0.950985	†	0.983607	±	1.0407
Vigor	PL	19	16.1053	±	4.67731		15.9474	±	4.45313		12.7895	±	4.07675	†	12.6842	±	5.75473	†	13.4211	±	6.04902	‡	14.1895	±	1.17177		Group	0.358877	0.03472		Question 6 / Clear-headed	PL	19	2.31579	±	0.749269		2.21053	±	0.854982		1.89474	±	0.994135	†	2.42105	±	0.901591
	LD	21	14.9524	±	6.38339		14.3333	±	6.22361		13.3333	±	6.46787		11.7143	±	5.2834	†,HD	12.619	±	7.01054	‡	13.3905	±	1.11457		Time	0.000139024	0.108955			LD	21	2.47619	±	0.872872		2.19048	±	1.03049		2	±	1.14018	†	1.90476	±	1.13599	†
	HD	21	16	±	6.33246		16.4286	±	5.53689		15.2857	±	6.01783		15.2857	±	6.70927	LD	15.1905	±	6.4546		15.6381	±	1.11457		G x T	0.496316	0.0301691			HD	21	2.42857	±	0.74642		2.28571	±	0.717137		1.90476	±	0.94365	†	2.28571	±	0.956183
	Time	61	15.6721	±	5.81298		15.5574	±	5.46969		13.8361	±	5.6721	†	13.2459	±	6.0516	†	13.7541	±	6.51576	†	14.406	±	0.654691							Time	61	2.40984	±	0.782667		2.22951	±	0.863972	‡	1.93443	±	1.01438	†	2.19672	±	1.01357	‡
Total Mood Disturbance Score	PL	19	35.4737	±	33.6343		26.8421	±	36.5578	†	32	±	35.415		38.7895	±	35.2792		30.0526	±	35.7701		32.6316	±	7.18902		Group	0.47329	0.0254649		Question 7 / Lively	PL	19	2.42105	±	0.606977		2.26316	±	0.805682		1.68421	±	1.05686	†	1.78947	±	1.18223	†,HD
	LD	21	21.4762	±	28.124		14.4762	±	28.2712	†	15.9048	±	29.7757	‡	28.2857	±	30.4781		22.1905	±	29.7517		20.4667	±	6.83812		Time	0.00176497	0.0864001			LD	21	2.2381	±	0.995227		2.09524	±	0.995227		1.95238	±	0.973457		1.7619	±	0.995227	†,HD
	HD	21	32.3333	±	35.2879		24.4762	±	35.142	†	25.1905	±	36.0009	†	30.1905	±	40.1331		23.7143	±	35.5262		27.181	±	6.83812		G x T	0.671517	0.0221742			HD	21	2.47619	±	0.928388		2.47619	±	0.749603		2.19048	±	0.928388		2.38095	±	0.920662	PL,LD
	Time	61	29.5738	±	32.4769		21.7705	±	33.2918	†	24.1148	±	33.8748	†	32.2131	±	35.2198		25.1639	±	33.3318		26.7597	±	4.01666							Time	61	2.37705	±	0.859533		2.27869	±	0.858898		1.95082	±	0.990391	†	1.98361	±	1.0566	†
Data are expressed as means ± standard deviations or the placebo (PL), low-dose (LD), and high-dose (HD) groups.or the placebo (PL), low-dose (LD), and high-dose (HD) groups. Data were analyzed using a multivariate and univariate General Linear Model with repeated measures. P-levels, with partial ETA squared (ηₚ²), are listed for between-subject group (G) and univariate within-subject (Greenhouse…																															Question 8 / Confused	PL	19	0.736842	±	0.871914	LD	0.421053	±	0.837708	‡	0.421053	±	0.901591	‡	0.842105	±	0.95819
																																LD	21	0.285714	±	0.560612	PL,hd	0.285714	±	0.560612	HD	0.142857	±	0.358569	HD	0.52381	±	0.813575
																																HD	21	0.904762	±	0.995227	ld	0.714286	±	0.956183	LD	0.571429	±	0.810643	†,LD	0.952381	±	1.02353
																																Time	61	0.639344	±	0.856987		0.47541	±	0.808426	‡	0.377049	±	0.734028	†	0.770492	±	0.937967
																															Question 9 / Sorry for things done	PL	19	1.31579	±	1.52944	LD	0.894737	±	1.44894	†	0.894737	±	1.37011	†	1	±	1.20185	ld
																																LD	21	0.619048	±	0.740013	PL	0.52381	±	0.749603		0.380952	±	0.669043		0.333333	±	0.57735	pl,HD
																																HD	21	1	±	1.18322		0.714286	±	0.956183		0.761905	±	1.13599		0.809524	±	0.872872	LD
																																Time	61	0.967213	±	1.19676		0.704918	±	1.06996	†	0.672131	±	1.0912	†	0.704918	±	0.937092	†
																															Question 10 / Shaky	PL	19	0.315789	±	0.582393		0.578947	±	0.837708	†	0.789474	±	1.03166	†,HD	0.631579	±	1.01163
																																LD	21	0.238095	±	0.538958		0.238095	±	0.624881		0.52381	±	0.980767		0.333333	±	0.57735
																																HD	21	0.47619	±	0.749603		0.47619	±	0.601585		0.333333	±	0.483046	PL	0.571429	±	0.87014
																																Time	61	0.344262	±	0.629424		0.42623	±	0.694239		0.540984	±	0.867444	‡	0.508197	±	0.829115
																															Question 11 / Listless	PL	19	1	±	1.1547		0.842105	±	1.11869		0.947368	±	1.22355		1.05263	±	1.12909
																																LD	21	0.571429	±	0.74642		0.47619	±	0.813575		0.52381	±	0.679636		0.666667	±	0.966092
																																HD	21	0.952381	±	1.02353		0.809524	±	0.813575		0.619048	±	1.07127		0.619048	±	0.973457
																																Time	61	0.836066	±	0.986244		0.704918	±	0.919135		0.688525	±	1.00898		0.770492	±	1.02296
																															Question 12 / Peeved	PL	19	0.842105	±	0.764719		0.736842	±	0.871914	LD	0.894737	±	1.04853	ld	0.947368	±	0.848115
																																LD	21	0.761905	±	0.94365		0.285714	±	0.560612	†,PL	0.238095	±	0.538958	†,pl,HD	0.714286	±	0.902378
																																HD	21	0.714286	±	0.902378		0.666667	±	0.856349		0.714286	±	1.00712	LD	0.809524	±	1.03049
																																Time	61	0.770492	±	0.863972		0.557377	±	0.785803	†	0.606557	±	0.917945		0.819672	±	0.922103
																															Question 13 / Considerate	PL	19	2.57895	±	0.837708		2.52632	±	0.964274		2.21053	±	1.08418	‡	2.47368	±	0.964274
																																LD	21	2.38095	±	0.804748		2.2381	±	0.830949		2.09524	±	1.22085		2.14286	±	0.910259
																																HD	21	2.57143	±	0.74642		2.52381	±	0.928388		2.33333	±	0.966092		2.42857	±	0.810643
																																Time	61	2.5082	±	0.787886		2.42623	±	0.90294		2.21311	±	1.08189	†	2.34426	±	0.892286
																															Question 14 / Sad	PL	19	1.26316	±	1.04574		1.05263	±	1.12909	‡	0.789474	±	1.22832	†	1.36842	±	1.16479
																																LD	21	0.809524	±	0.872872		0.571429	±	0.92582	†	0.52381	±	0.928388	‡	0.857143	±	1.10841
																																HD	21	1.19048	±	1.16701		0.857143	±	1.01419	†	0.761905	±	1.04426	†	0.809524	±	0.980767	‡
																																Time	61	1.08197	±	1.03755		0.819672	±	1.02483	†	0.688525	±	1.05737	†	1	±	1.09545
																															Question 15 / Active	PL	19	2.31579	±	1.10818		2.21053	±	1.13426		2	±	0.942809		2	±	1.05409
																																LD	21	2.57143	±	1.07571		2.2381	±	1.13599	†	2.14286	±	1.27615	†	2	±	1.09545	†
																																HD	21	2.57143	±	1.12122		2.38095	±	1.16087		2.19048	±	1.20909	†	2.28571	±	1.18924
																																Time	61	2.4918	±	1.08969		2.27869	±	1.1274	†	2.11475	±	1.14161	†	2.09836	±	1.10612	†
																															Question 16 / On edge	PL	19	1.26316	±	1.24017	LD	1.26316	±	1.24017	LD	1.21053	±	1.31567		0.842105	±	0.898342
																																LD	21	0.714286	±	0.902378	PL	0.666667	±	0.912871	PL	0.666667	±	1.11056		0.714286	±	0.845154
																																HD	21	1.04762	±	0.920662		1.04762	±	1.02353		0.904762	±	0.995227		0.904762	±	1.22085
																																Time	61	1	±	1.0328		0.983607	±	1.07225		0.918033	±	1.14448		0.819672	±	0.991769
																															Question 17 / Grouchy	PL	19	0.947368	±	0.705036		0.631579	±	0.955134	†	1	±	1.20185		1.05263	±	1.02598
																																LD	21	0.47619	±	0.813575	HD	0.380952	±	0.920662		0.52381	±	1.07792		0.761905	±	0.889087
																																HD	21	1	±	1.09545	LD	0.714286	±	1.00712	†	0.761905	±	1.09109		1	±	1.22474
																																Time	61	0.803279	±	0.909573		0.57377	±	0.956713	†	0.754098	±	1.12035		0.934426	±	1.04672
																															Question 18 / Blue	PL	19	1.10526	±	0.994135		0.894737	±	1.24252	‡	1	±	1.29099		1	±	1.10554
																																LD	21	0.666667	±	0.966092		0.380952	±	0.920662	†	0.428571	±	0.92582	‡	0.666667	±	1.06458
																																HD	21	0.809524	±	0.928388		0.761905	±	0.94365		0.666667	±	1.06458		0.952381	±	0.920662
																																Time	61	0.852459	±	0.963259		0.672131	±	1.04437	†	0.688525	±	1.10365	†	0.868852	±	1.0243
																															Question 19 / Energetic	PL	19	2.15789	±	0.83421		2.42105	±	0.961237		1.94737	±	1.02598		1.73684	±	1.14708	‡
																																LD	21	2.04762	±	1.16087		2	±	1.09545	HD	2	±	1.09545		1.71429	±	1.0556
																																HD	21	2.33333	±	0.912871		2.52381	±	0.928388	LD	2.33333	±	1.06458		2.2381	±	0.889087
																																Time	61	2.18033	±	0.97482		2.31148	±	1.00898		2.09836	±	1.05995		1.90164	±	1.04411	†
																															Question 20 / Panicky	PL	19	0.947368	±	1.22355	ld,HD	0.894737	±	1.41007	ld,HD	0.894737	±	1.32894	ld,HD	0.842105	±	1.01451
																																LD	21	0.285714	±	0.46291	pl	0.238095	±	0.436436	pl	0.190476	±	0.402374	pl	0.428571	±	0.74642
																																HD	21	0.47619	±	0.813575	PL	0.380952	±	0.804748	PL	0.333333	±	0.730297	PL	0.809524	±	1.16701
																																Time	61	0.557377	±	0.90415		0.491803	±	0.97678		0.459016	±	0.923287		0.688525	±	0.99232
																															Question 21 / Hopeless	PL	19	0.526316	±	0.772328		0.473684	±	0.772328		0.368421	±	0.830698		0.631579	±	0.760886
																																LD	21	0.333333	±	0.912871		0.380952	±	0.920662		0.238095	±	0.889087		0.571429	±	1.02817	‡
																																HD	21	0.571429	±	0.87014		0.52381	±	0.980767		0.666667	±	1.1547		0.666667	±	1.01653
																																Time	61	0.47541	±	0.848657		0.459016	±	0.886449		0.42623	±	0.973978		0.622951	±	0.93388	‡
																															Question 22 / Relaxed	PL	19	2	±	1		1.73684	±	1.09758		2.26316	±	1.04574		2.26316	±	0.805682
																																LD	21	1.71429	±	0.845154		1.7619	±	1.04426		2.19048	±	1.16701	†	2.14286	±	0.910259	†
																																HD	21	1.80952	±	0.928388		1.66667	±	1.11056		1.95238	±	0.86465		2.04762	±	0.973457
																																Time	61	1.83607	±	0.916157		1.72131	±	1.06663		2.13115	±	1.0243	†	2.14754	±	0.891367	†
																															Question 23 / Unworthy	PL	19	0.894737	±	1.19697		0.684211	±	1.10818		0.631579	±	1.06513		0.631579	±	0.955134
																																LD	21	0.380952	±	0.920662		0.333333	±	0.912871		0.190476	±	0.872872		0.47619	±	0.980767
																																HD	21	0.857143	±	1.35225		0.52381	±	1.07792	†	0.714286	±	1.23056		0.666667	±	0.966092
																																Time	61	0.704918	±	1.17394		0.508197	±	1.02669	†	0.508197	±	1.07429	†	0.590164	±	0.955284
																															Question 24 / Spiteful	PL	19	0.473684	±	0.904828		0.473684	±	0.772328		0.263158	±	0.653376	HD	0.578947	±	0.961237
																																LD	21	0.47619	±	0.813575		0.428571	±	0.87014		0.285714	±	0.783764	HD	0.285714	±	0.64365
																																HD	21	0.619048	±	1.02353		0.571429	±	0.978337		0.761905	±	1.13599	PL,LD	0.619048	±	0.973457
																																Time	61	0.52459	±	0.905659		0.491803	±	0.868388		0.442623	±	0.90415		0.491803	±	0.868388
																															Question 25 / Sympathetic	PL	19	2.57895	±	0.837708	HD	2.21053	±	1.13426	‡	1.94737	±	1.07877	†	2.42105	±	1.01739	LD
																																LD	21	2.19048	±	0.813575		1.95238	±	1.24403		1.80952	±	1.03049	‡	1.85714	±	1.01419	PL
																																HD	21	2.04762	±	1.16087	PL	2.19048	±	1.03049		2.09524	±	1.04426		2.04762	±	0.920662
																																Time	61	2.2623	±	0.964393		2.11475	±	1.12692		1.95082	±	1.03965	†	2.09836	±	0.99507
																															Question 26 / Uneasy	PL	19	1.05263	±	0.911268		0.789474	±	0.976328	LD	0.789474	±	1.03166		1.05263	±	1.02598
																																LD	21	0.666667	±	0.795822		0.333333	±	0.57735	†,PL	0.428571	±	0.597614		0.714286	±	0.783764
																																HD	21	1.09524	±	1.17918		0.666667	±	0.912871	†	0.857143	±	1.06234		0.714286	±	1.14642	‡
																																Time	61	0.934426	±	0.980966		0.590164	±	0.844138	†	0.688525	±	0.922695	†	0.819672	±	0.991769
																															Question 27 / Restless	PL	19	1.26316	±	1.19453		1.21053	±	1.35724		1.21053	±	1.08418		1	±	1
																																LD	21	1.19048	±	0.928388		0.904762	±	1.04426	†	1.09524	±	1.13599		1.14286	±	0.963624
																																HD	21	1.7619	±	1.41084		1.33333	±	1.23828	†	0.952381	±	1.20317	†	1.14286	±	1.06234	†
																																Time	61	1.40984	±	1.20246		1.14754	±	1.2088	†	1.08197	±	1.12982	†	1.09836	±	0.99507	†
																															Question 28 / Unable to concentrate	PL	19	1.36842	±	1.06513		1.10526	±	1.10024		1.57895	±	1.1213		1.36842	±	0.830698
																																LD	21	1.33333	±	1.06458		0.952381	±	1.02353	‡	1.2381	±	1.13599		1.57143	±	1.2873
																																HD	21	1.52381	±	1.16701		1.28571	±	1.18924		1.19048	±	1.12335		1.61905	±	1.16087
																																Time	61	1.40984	±	1.08593		1.11475	±	1.09694	†	1.32787	±	1.12133		1.52459	±	1.10464
																															Question 29 / Fatigued	PL	19	1.63158	±	1.11607		1.36842	±	1.01163		2.10526	±	1.24252	‡,hd	1.68421	±	1.00292
																																LD	21	1.57143	±	1.02817		1.47619	±	0.928388		1.47619	±	1.07792		1.85714	±	1.10841
																																HD	21	1.52381	±	1.16701		1.19048	±	1.16701	‡	1.2381	±	1.26114	pl	1.33333	±	1.1547
																																Time	61	1.57377	±	1.08718		1.34426	±	1.03094	†	1.59016	±	1.22987		1.62295	±	1.09794
																															Question 30 / Helpful	PL	19	2.36842	±	0.895081		2.42105	±	0.768533		2.05263	±	0.97032		2.10526	±	0.936586
																																LD	21	2.19048	±	0.928388		2.04762	±	1.11697		1.57143	±	1.12122	†,hd	1.66667	±	1.01653	†
																																HD	21	2.28571	±	0.783764		2.19048	±	0.872872		2.19048	±	0.872872	ld	2	±	1.14018
																																Time	61	2.27869	±	0.858898		2.21311	±	0.933002		1.93443	±	1.01438	†	1.91803	±	1.03755	†
																															Question 31 / Annoyed	PL	19	1.05263	±	1.02598		1	±	1.1547		1.15789	±	1.11869		1.21053	±	1.08418
																																LD	21	0.904762	±	1.17918		0.714286	±	1.00712		0.714286	±	0.845154		1.04762	±	1.02353
																																HD	21	0.761905	±	1.04426		0.666667	±	0.856349		0.761905	±	1.13599		0.904762	±	1.22085
																																Time	61	0.901639	±	1.07556		0.786885	±	1.00191		0.868852	±	1.04044		1.04918	±	1.10191
																															Question 32 / Discouraged	PL	19	1.42105	±	1.1698	ld	0.789474	±	1.27275	†	0.789474	±	1.03166	†	1.15789	±	1.34425
																																LD	21	0.47619	±	0.980767	pl	0.380952	±	0.920662		0.285714	±	0.902378	HD	0.761905	±	1.09109
																																HD	21	0.952381	±	1.11697		0.809524	±	1.03049		0.904762	±	1.17918	LD	0.904762	±	1.17918
																																Time	61	0.934426	±	1.13826		0.655738	±	1.07835	†	0.655738	±	1.06278	†	0.934426	±	1.19539
																															Question 33 / Resentful	PL	19	0.631579	±	0.760886		0.421053	±	0.837708	‡	0.578947	±	1.01739		0.789474	±	1.13426	LD
																																LD	21	0.238095	±	0.70034		0.333333	±	0.795822		0.333333	±	0.795822		0.285714	±	0.717137	PL
																																HD	21	0.571429	±	0.92582		0.47619	±	0.928388		0.47619	±	0.928388		0.666667	±	0.912871
																																Time	61	0.47541	±	0.808426		0.409836	±	0.844138		0.459016	±	0.905056		0.57377	±	0.939131
																															Question 34 / Nervous	PL	19	1.63158	±	1.34208		1.42105	±	1.21636	ld	1.10526	±	1.19697	†,LD	1.31579	±	1.29326
																																LD	21	1.14286	±	0.963624		0.619048	±	0.669043	†,pl	0.571429	±	0.597614	†,PL	0.904762	±	0.889087
																																HD	21	1.09524	±	1.17918		0.904762	±	0.995227		0.761905	±	0.830949		1.04762	±	1.16087
																																Time	61	1.27869	±	1.17091		0.967213	±	1.01599	†	0.803279	±	0.909573	†	1.08197	±	1.11498
																															Question 35 / Lonley	PL	19	1.15789	±	1.06787		1.10526	±	1.04853		1.10526	±	1.28646		1.15789	±	1.30227
																																LD	21	1.09524	±	1.13599		0.857143	±	1.15264	†	0.809524	±	1.20909	‡	0.904762	±	0.94365
																																HD	21	1.2381	±	1.41084		1.09524	±	1.37495		0.952381	±	1.32198	‡	1.09524	±	1.26114
																																Time	61	1.16393	±	1.19973		1.01639	±	1.19012	†	0.95082	±	1.25733	†	1.04918	±	1.16084
																															Question 36 / Miserable	PL	19	0.684211	±	1.05686		0.473684	±	1.02026	†	0.473684	±	0.904828	†	1	±	1.1547	‡,ld
																																LD	21	0.238095	±	0.70034		0.238095	±	0.70034		0.190476	±	0.679636		0.238095	±	0.889087	pl
																																HD	21	0.52381	±	1.03049		0.52381	±	0.980767		0.47619	±	0.928388		0.52381	±	1.03049
																																Time	61	0.47541	±	0.941746		0.409836	±	0.901426		0.377049	±	0.839919	†	0.57377	±	1.05608
																															Question 37 / Muddled	PL	19	0.526316	±	0.904828		0.473684	±	0.841191		0.684211	±	0.945905		0.842105	±	1.06787
																																LD	21	0.380952	±	0.920662		0.190476	±	0.679636	‡,HD	0.380952	±	0.973457		0.52381	±	0.872872
																																HD	21	0.52381	±	0.679636		0.619048	±	0.740013	LD	0.428571	±	0.676123		0.571429	±	0.87014
																																Time	61	0.47541	±	0.828785		0.42623	±	0.762868		0.491803	±	0.868388		0.639344	±	0.931536
																															Question 38 / Cheerful	PL	19	2.31579	±	1.15723		2.10526	±	1.10024		1.68421	±	0.945905	†,HD	1.84211	±	1.16729	‡
																																LD	21	2.09524	±	1.04426		2.19048	±	0.872872		1.71429	±	1.00712	‡,HD	1.52381	±	0.980767	†
																																HD	21	2.09524	±	1.17918		2.04762	±	1.07127		2.2381	±	0.94365	PL,LD	1.90476	±	1.04426
																																Time	61	2.16393	±	1.11326		2.11475	±	1.00164		1.88525	±	0.984858	†	1.7541	±	1.05918	†
																															Question 39 / Bitter	PL	19	0.578947	±	0.961237		0.421053	±	0.837708		0.631579	±	1.06513		0.684211	±	0.945905
																																LD	21	0.428571	±	0.810643		0.333333	±	0.795822		0.380952	±	0.804748		0.619048	±	0.804748
																																HD	21	0.380952	±	0.740013		0.47619	±	0.980767		0.428571	±	0.92582		0.571429	±	0.978337
																																Time	61	0.459016	±	0.828126		0.409836	±	0.863656		0.47541	±	0.923879		0.622951	±	0.897477
																															Question 40 / Exhausted	PL	19	1.94737	±	1.39338		1.78947	±	1.22832		1.84211	±	1.11869		1.89474	±	1.04853
																																LD	21	1.66667	±	1.11056		1.42857	±	0.87014		1.47619	±	1.16701		1.90476	±	1.17918
																																HD	21	1.57143	±	1.20712		1.42857	±	1.24786		1.42857	±	1.16496		1.47619	±	1.24976
																																Time	61	1.72131	±	1.22653		1.54098	±	1.11913		1.57377	±	1.14687		1.7541	±	1.16413
																															Question 41 / Anxious	PL	19	1.89474	±	1.19697	ld	1.57895	±	1.26121	‡,ld	1.36842	±	1.11607	†,LD	1.15789	±	1.11869	†
																																LD	21	1.09524	±	1.09109	pl	0.714286	±	0.717137	†,pl,HD	0.714286	±	0.902378	‡,PL	0.904762	±	0.889087
																																HD	21	1.52381	±	1.03049		1.2381	±	0.94365	LD	1.19048	±	1.07792		1.2381	±	1.13599
																																Time	61	1.4918	±	1.13465		1.16393	±	1.0357	†	1.08197	±	1.05349	†	1.09836	±	1.04411	†
																															Question 42 / Ready to fight	PL	19	0.631579	±	1.01163		0.578947	±	1.01739		0.315789	±	0.582393	†,hd	0.684211	±	0.945905
																																LD	21	0.333333	±	0.57735	hd	0.238095	±	0.538958	hd	0.238095	±	0.538958	hd	0.428571	±	0.92582
																																HD	21	0.952381	±	1.24403	ld	0.952381	±	1.20317	ld	1	±	1.26491	pl,ld	0.666667	±	1.11056
																																Time	61	0.639344	±	1.00055		0.590164	±	0.989563		0.52459	±	0.923879		0.590164	±	0.989563
																															Question 43 / Good natured	PL	19	2.47368	±	0.841191		2.52632	±	0.841191		2.36842	±	0.760886		2.42105	±	0.837708
																																LD	21	2.61905	±	0.669043		2.47619	±	0.980767		2.2381	±	1.04426	†	2.14286	±	1.01419	†
																																HD	21	2.52381	±	1.07792		2.52381	±	0.813575		2.52381	±	0.872872		2.42857	±	1.16496
																																Time	61	2.54098	±	0.867444		2.5082	±	0.868388		2.37705	±	0.897477		2.32787	±	1.01195
																															Question 44 / Gloomy	PL	19	0.894737	±	1.04853		0.684211	±	0.945905		0.842105	±	1.21395		1.05263	±	1.07877
																																LD	21	0.52381	±	0.928388	HD	0.380952	±	0.920662		0.333333	±	0.912871		0.666667	±	1.06458
																																HD	21	1.09524	±	1.09109	LD	0.809524	±	1.07792	†	0.714286	±	1.0556	†	0.761905	±	1.13599	‡
																																Time	61	0.836066	±	1.0357		0.622951	±	0.985967	†	0.622951	±	1.06714	†	0.819672	±	1.08794
																															Question 45 / Desperate	PL	19	0.526316	±	0.841191		0.473684	±	0.772328		0.421053	±	0.768533		0.631579	±	0.895081
																																LD	21	0.333333	±	0.912871		0.333333	±	0.912871		0.380952	±	0.973457		0.571429	±	1.24786
																																HD	21	0.714286	±	1.0556		0.571429	±	0.978337	†	0.52381	±	1.07792		0.952381	±	1.24403
																																Time	61	0.52459	±	0.941746		0.459016	±	0.886449	†	0.442623	±	0.940294		0.721311	±	1.14209
																															Question 46 / Sluggish	PL	19	0.842105	±	0.898342		0.842105	±	0.898342		1.15789	±	1.21395	‡	1.36842	±	1.06513	‡
																																LD	21	1.09524	±	1.09109		1.09524	±	1.09109		0.857143	±	1.15264		1.38095	±	1.20317
																																HD	21	1.04762	±	1.07127		1.04762	±	0.973457		1	±	1.04881		1.28571	±	1.10195
																																Time	61	1	±	1.01653		1	±	0.983192		1	±	1.12546		1.34426	±	1.10883	†
																															Question 47 / Rebellious	PL	19	0.473684	±	1.02026		0.315789	±	0.582393	HD	0.263158	±	0.653376	HD	0.631579	±	1.30002
																																LD	21	0.52381	±	0.679636		0.47619	±	0.601585		0.238095	±	0.538958	hd	0.428571	±	0.597614
																																HD	21	0.666667	±	1.01653		0.714286	±	0.956183	PL	0.714286	±	1.00712	PL,ld	0.571429	±	0.87014
																																Time	61	0.557377	±	0.90415		0.508197	±	0.744378		0.409836	±	0.782667		0.540984	±	0.941165
																															Question 48 / Helpless	PL	19	0.526316	±	0.772328		0.526316	±	0.772328		0.368421	±	0.760886		0.684211	±	1.05686
																																LD	21	0.47619	±	0.980767		0.333333	±	0.966092		0.238095	±	0.889087	†HD	0.428571	±	1.02817
																																HD	21	0.666667	±	1.19722		0.761905	±	1.17918		0.761905	±	1.22085	LD	0.619048	±	0.920662
																																Time	61	0.557377	±	0.992045		0.540984	±	0.992871		0.459016	±	0.992871		0.57377	±	0.990943
																															Question 49 / Weary	PL	19	1.31579	±	1.15723		0.842105	±	1.06787	†	1.05263	±	1.02598		1.42105	±	1.01739
																																LD	21	1.04762	±	1.07127		0.952381	±	0.973457		0.952381	±	1.16087		1.2381	±	1.26114
																																HD	21	1.09524	±	0.995227		1.09524	±	1.04426		1.09524	±	1.09109		0.904762	±	1.17918
																																Time	61	1.14754	±	1.06201		0.967213	±	1.01599	‡	1.03279	±	1.07962		1.18033	±	1.16201
																															Question 50 / Bewildered	PL	19	0.578947	±	0.837708	LD	0.736842	±	0.933459	ld	0.684211	±	0.945905	ld	0.631579	±	0.760886	LD
																																LD	21	0.190476	±	0.511766	PL	0.0952381	±	0.436436	pl,HD	0	±	0	pl,hd	0.285714	±	0.46291	PL
																																HD	21	0.52381	±	0.749603		0.47619	±	0.749603	LD	0.47619	±	0.679636	ld	0.428571	±	0.676123
																																Time	61	0.42623	±	0.717844		0.42623	±	0.762868		0.377049	±	0.71096		0.442623	±	0.646132
																															Question 51 / Alert	PL	19	1.84211	±	1.21395		1.84211	±	1.16729	HD	1.31579	±	0.945905	‡hd	1.63158	±	1.01163
																																LD	21	1.85714	±	1.10841		1.7619	±	1.22085	hd	1.61905	±	0.973457	hd	1.38095	±	1.11697	‡,hd
																																HD	21	2.28571	±	1.10195		2.47619	±	0.928388	PL,ld	2.28571	±	0.902378	pl,ld	2.19048	±	1.20909	ld
																																Time	61	2	±	1.14018		2.03279	±	1.1397		1.7541	±	1.01087	‡	1.7377	±	1.15328	‡
																															Question 52 / Deceived	PL	19	0.315789	±	0.945905		0.315789	±	0.82007		0.315789	±	0.82007		0.368421	±	0.895081
																																LD	21	0.285714	±	0.783764		0.190476	±	0.511766		0.333333	±	0.795822		0.285714	±	0.64365
																																HD	21	0.571429	±	1.07571		0.52381	±	0.980767		0.52381	±	1.07792		0.428571	±	0.87014
																																Time	61	0.393443	±	0.935925		0.344262	±	0.793416		0.393443	±	0.899605		0.360656	±	0.796509
																															Question 53 / Furious	PL	19	0.368421	±	0.830698		0.315789	±	0.671038		0.473684	±	0.772328	LD	0.526316	±	0.964274
																																LD	21	0.190476	±	0.511766		0.142857	±	0.478091		0.047619	±	0.218218	PL	0.190476	±	0.402374
																																HD	21	0.380952	±	0.86465		0.285714	±	0.783764		0.380952	±	0.973457		0.47619	±	0.813575
																																Time	61	0.311475	±	0.74254		0.245902	±	0.649506		0.295082	±	0.738112		0.393443	±	0.758918
																															Question 54 / Efficient	PL	19	1.89474	±	0.737468		1.94737	±	0.848115		2.15789	±	1.16729		2.21053	±	0.917663
																																LD	21	1.90476	±	0.889087		1.80952	±	0.928388		2.2381	±	0.94365	‡	2.61905	±	0.920662	†,hd
																																HD	21	1.66667	±	0.966092		1.71429	±	1.0556		1.85714	±	1.01419		2	±	1.09545	ld
																																Time	61	1.81967	±	0.866183		1.81967	±	0.940003		2.08197	±	1.03755	†	2.27869	±	1.00218	†
																															Question 55 / Trusting	PL	19	2.47368	±	1.21876		2.52632	±	1.07333		2.57895	±	0.901591	LD	2.21053	±	0.787327
																																LD	21	2.19048	±	0.980767		2.19048	±	1.03049		2	±	1.04881	PL	1.7619	±	0.995227	‡
																																HD	21	2.61905	±	1.07127		2.2381	±	1.09109	†	2.28571	±	1.00712	‡	1.85714	±	1.19523	†
																																Time	61	2.42623	±	1.08718		2.31148	±	1.05737		2.27869	±	1.00218		1.93443	±	1.01438	†
																															Question 56 / Full of pep	PL	19	1.89474	±	1.10024		1.78947	±	1.18223		1.57895	±	1.01739	‡	1.42105	±	0.961237	†
																																LD	21	1.42857	±	1.12122		1.38095	±	1.07127		1.28571	±	0.902378		1.19048	±	0.813575
																																HD	21	1.66667	±	1.11056		1.38095	±	1.07127	‡	1.42857	±	1.07571		1.52381	±	1.16701
																																Time	61	1.65574	±	1.10883		1.5082	±	1.10488		1.42623	±	0.990943	†	1.37705	±	0.985967	†
																															Question 57 / Bad-tempered	PL	19	0.842105	±	1.06787	LD	0.631579	±	0.955134	‡,LD	0.631579	±	0.955134	‡	0.631579	±	0.955134
																																LD	21	0.285714	±	0.717137	PL	0.142857	±	0.478091	PL	0.285714	±	0.783764		0.52381	±	0.813575
																																HD	21	0.761905	±	0.995227		0.52381	±	1.12335	†	0.47619	±	0.980767	†	0.714286	±	1.23056
																																Time	61	0.622951	±	0.951559		0.42623	±	0.90294	†	0.459016	±	0.905056	†	0.622951	±	1.00273
																															Question 58 / Worthless	PL	19	0.736842	±	0.991189		0.473684	±	0.696692	†	0.578947	±	0.901591		0.842105	±	1.01451
																																LD	21	0.285714	±	0.956183		0.285714	±	0.956183		0.190476	±	0.872872		0.380952	±	1.02353
																																HD	21	0.47619	±	0.980767		0.380952	±	0.920662		0.380952	±	1.07127		0.619048	±	1.02353
																																Time	61	0.491803	±	0.97678		0.377049	±	0.859533	†	0.377049	±	0.951559		0.606557	±	1.02109
																															Question 59 / Forgetful	PL	19	1.52632	±	1.17229		1.47368	±	1.26352		0.842105	±	0.95819	†	0.894737	±	1.10024	†
																																LD	21	1	±	1.09545		0.952381	±	0.920662		0.952381	±	0.86465		1.19048	±	0.928388
																																HD	21	1.04762	±	0.973457		0.952381	±	0.973457		1.04762	±	1.02353		1.14286	±	1.06234
																																Time	61	1.18033	±	1.08794		1.11475	±	1.06612		0.95082	±	0.938549	‡	1.08197	±	1.02136
																															Question 60 / Carefree	PL	19	1.68421	±	0.945905		1.89474	±	1.10024		1.47368	±	1.26352		1.47368	±	1.02026
																																LD	21	1.47619	±	1.16701		1.33333	±	1.23828		1.47619	±	1.32737		1.38095	±	1.07127
																																HD	21	1.52381	±	1.40068		1.80952	±	1.24976		1.42857	±	1.24786		1.57143	±	1.2873
																																Time	61	1.55738	±	1.1765		1.67213	±	1.20722		1.45902	±	1.25928		1.47541	±	1.11962
																															Question 61 / Terrified	PL	19	0.684211	±	1.05686	LD	0.368421	±	0.830698	‡	0.157895	±	0.688247	†	0.368421	±	0.760886
																																LD	21	0.190476	±	0.872872	PL	0.047619	±	0.218218		0	±	0		0.047619	±	0.218218
																																HD	21	0.285714	±	0.717137		0.380952	±	0.804748		0.238095	±	0.624881		0.380952	±	0.804748
																																Time	61	0.377049	±	0.897477		0.262295	±	0.680726		0.131148	±	0.53152	†	0.262295	±	0.655786
																															Question 62 / Guilty	PL	19	0.789474	±	1.18223	ld	0.631579	±	1.06513		0.473684	±	0.964274	†	0.631579	±	1.01163
																																LD	21	0.190476	±	0.511766	pl,HD	0.380952	±	0.669043		0.238095	±	0.624881		0.47619	±	0.813575
																																HD	21	0.714286	±	1.00712	LD	0.666667	±	1.01653		0.666667	±	1.23828		0.761905	±	1.13599
																																Time	61	0.557377	±	0.957855		0.557377	±	0.922399		0.459016	±	0.97594		0.622951	±	0.985967
																															Question 63 / Vigorous	PL	19	1.47368	±	1.02026		1.42105	±	1.07061		1.10526	±	1.14962	†	0.789474	±	0.787327	†
																																LD	21	1.2381	±	0.995227		1.33333	±	1.06458		1.14286	±	0.963624		0.761905	±	0.768424	†
																																HD	21	1.04762	±	1.02353		1.33333	±	0.966092	‡	1.19048	±	1.16701		1.19048	±	1.20909
																																Time	61	1.2459	±	1.01087		1.36066	±	1.01707		1.14754	±	1.07759		0.918033	±	0.953853	†
																															Question 64 / Uncertain about things	PL	19	1.78947	±	1.27275		1.47368	±	1.38918		1.05263	±	1.02598	†	1.78947	±	1.43678
																																LD	21	1.38095	±	1.24403		1.04762	±	1.11697	‡	0.952381	±	1.11697	‡	1.52381	±	1.40068
																																HD	21	1.95238	±	1.2836		1.52381	±	1.32737	†	1.57143	±	1.43427		1.71429	±	1.45406
																																Time	61	1.70492	±	1.26944		1.34426	±	1.27652	†	1.19672	±	1.22229	†	1.67213	±	1.41093
																															Question 65 / Bushed	PL	19	0.684211	±	0.82007		0.631579	±	0.830698		0.789474	±	1.03166		1.05263	±	1.02598
																																LD	21	0.666667	±	1.06458		0.47619	±	0.749603		0.47619	±	0.872872		0.52381	±	1.07792
																																HD	21	0.761905	±	0.889087		0.809524	±	0.749603		0.714286	±	0.717137		0.666667	±	0.912871
																																Time	61	0.704918	±	0.919135		0.639344	±	0.775302		0.655738	±	0.873408		0.737705	±	1.01492
																															Data are expressed as means ± standard deviations for the placebo (PL), guarana + low-dose Phaeosol (LD), and guarana + high-dose Phaeosol (HD) groups. Data were analyzed using a multivariate and univariate General Linear Model with repeated measures. P-levels, with partial ETA squared (ηₚ²), are listed for between-subject group (G) and univariate within-subject (Greenhouse-Geisser) time (T), and…
[truncated: 11 more columns]

## Sheet: Table S9. Fatigue & Eye Irritab
Table S9 – Fatigue and Eye Irritability Rating Results
											Mean
Variable	Group	N	Day 0				Day 30				(SEM)				Effect	p-Level	ηₚ²
Fatigue	PL	19	3.84211	±	2.40978		3.10526	±	2.62244		3.47368	±	0.456115		Group	0.920318	0.0028592
	LD	21	3.85714	±	2.15141		3.57143	±	1.93834		3.71429	±	0.433852		Time	0.0196108	0.0903602
	HD	21	3.95238	±	2.01187		3.09524	±	2.25621	‡	3.52381	±	0.433852		G x T	0.635749	0.0154977
	Time	61	3.88525	±	2.15328		3.2623	±	2.2502	†	3.57059	±	0.254841	†
Eye Irritation	PL	19	2.47368	±	2.19516		2.57895	±	2.219		2.52632	±	0.390834		Group	0.974244	0.000899354
	LD	21	2.66667	±	1.7127		2.2381	±	1.81397		2.45238	±	0.371758		Time	0.0937689	0.0476656
	HD	21	3.04762	±	1.96153		2.09524	±	1.86828	†	2.57143	±	0.371758		G x T	0.237809	0.0483207
	Time	61	2.7377	±	1.93995		2.29508	±	1.94374	‡	2.51671	±	0.218367
Data are expressed as means ± standard deviations or the placebo (PL), low-dose (LD), and high-dose (HD) groups. Data were analyzed using a multivariate and univariate General Linear Model with repeated measures. P-levels, with partial ETA squared (ηₚ²), are listed for between-subject group (G) and univariate within-subject (Greenhouse-Geisser) time (T), and group x time (G x T) effects. Multivar…

[truncated: 2 more sheets: Table S10a & S10b. Side Effects, Tabls S11a & S11b. Sleep]
